# Supplementary material for: Effects on prostate cancer cells of targeting RNA polymerase III
Source: Nucleic Acids Res. 2019 Mar 1;47(8):3937–56. doi: 10.1093/nar/gkz128 (PMC6486637; doi:10.1093/nar/gkz128)
Supplement: Supplementary Data [file gkz128_supplemental_files.zip]

Archive with 2 entries (2 files):
- Petrie et al. Revised Supplementary Figure Legends.docx
- Suppl Figs. Petrie et al. Revised .pdf
